# Supplementary material for: Enhancing Traumatic Stress Recovery Through Nonattachment Principles: A Scoping Review
Source: J Pers Med. 2025 Dec 9;15(12):614. doi: 10.3390/jpm15120614 (PMC12733379; doi:10.3390/jpm15120614)
Supplement: Supplementary file 1 [file jpm-15-00614-s001.zip]

Archive with 1 entries (1 files):
- jpm-3957484-supplementary.docx
